# Supplementary material for: Amino Acid Complexes of Zirconium in a Carbon Composite for the Efficient Removal of Fluoride Ions from Water
Source: Int J Environ Res Public Health. 2022 Mar 18;19(6):3640. doi: 10.3390/ijerph19063640 (PMC8952250; doi:10.3390/ijerph19063640)
Supplement: Supplementary file 1 [file ijerph-19-03640-s001.zip]

Archive with 1 entries (1 files):
- ijerph-1598124-supplementary.pdf
